# Supplementary material for: Child- versus adult-perspective composite time trade-off valuations for the EQ-5D-Y-3L: evidence from the Hungarian valuation study
Source: Eur J Health Econ. 2025 Oct 30;27(3):769–78. doi: 10.1007/s10198-025-01857-5 (PMC13190758; doi:10.1007/s10198-025-01857-5)
Supplement: Supplementary file 1 — Supplementary file1 (DOCX 8.77 MB) [file 10198_2025_1857_MOESM1_ESM.docx]

Electronic supplementary material
# Table S1. Comparison of cTTO values between perspectives by health state profile
Health state
n
Child perspectivea,b
Adult perspectiveb
Mean difference
p-value
Mean
SD
Mean
SD
11112
85
0.96
0.06
0.97
0.05
-0.01
0.012
11121
78
0.91
0.09
0.94
0.09
-0.03
0.034
21111
82
0.94
0.08
0.94
0.09
0.00
0.954
22223
73
0.49
0.30
0.48
0.26
0.01
0.756
22232
72
0.29
0.35
0.36
0.42
-0.07
0.098
31133
72
0.08
0.46
0.07
0.55
0.00
0.959
32223
73
0.19
0.40
0.14
0.46
0.05
0.260
33233
74
-0.38
0.49
-0.40
0.59
0.02
0.796
33323
76
-0.24
0.46
-0.32
0.56
0.08
0.095
33333
87
-0.52
0.50
-0.48
0.56
-0.04
0.307
Overall
772
0.28
0.64
0.28
0.68
0.00
0.839
Abbrv. SD= standard deviation
aExcluding flagged responses
bOnly matched health states, i.e., valued from both perspectives.
